# Supplementary material for: Genomic analysis of post-mating changes in the honey bee queen (Apis mellifera)
Source: BMC Genomics. 2008 May 19;9:232. doi: 10.1186/1471-2164-9-232 (PMC2413142; doi:10.1186/1471-2164-9-232)
Supplement: Additional file 1 — Relative quantity of the mandibular gland compounds of virgin (Virgin), mated (M) and laying (L) queens. The results are presented as relative proportions: tr = traces; + = 0.5–1%; ++ = 1–2%; +++ = 2–5%; ++++ = 6–16%; > = greater than 16%. HOB and dihydroferulic acid differed significantly among groups (Kruskall-Wallis rank sums, p = 0.038 and p = 0.034 respectively). HOB was present in greater concentrations in virgin and mated queens relative to laying (Mann-Whitney U-test, p = 0.01 and p = 0.04 respectively). There was also a higher concentration of dihydroferulic acid in virgin relative to laying queens (Mann-Whitney U-test, p = 0.01). [file 1471-2164-9-232-S1.xls]

## Sheet: Sheet1
	RI	Virgin	Mated	Laying	Overall	V vs M	V vs L	M vs L
HOB	1499	t (0.36)	t	t	0.038	NS	0.01	0.04
			-0.35	-0.13
Unidentified 1	1512	++	++	++
8-HOAA	1627	++++	++++	++++
4-hydroxybenzoic acid	1635	+++	+++	+++
9-ODA	1714	>	>	>
HVA	1716	tr	tr	tr
9-HDA	1798	++++	++++	++++
10-HDAA	1820	+	++	+
10-HDA	1873	>	>	>
Dihydroferulic acid	1907	+	+	t	0.032	NS	0.01	NS
C10:1 DA	1957	++	++	++
Unidentified 2	1986	+	+	+
Unidentified 3	2023	++	++	++			0.01
Unidentified 4	2068	+	++	++
Octadecenoic acid C18:1	2022	++	++	++
