# Supplementary material for: Genomic analysis of post-mating changes in the honey bee queen (Apis mellifera)
Source: BMC Genomics. 2008 May 19;9:232. doi: 10.1186/1471-2164-9-232 (PMC2413142; doi:10.1186/1471-2164-9-232)
Supplement: Additional file 2 — 50 most-predictive brain genes. Leave-one-out cross-validation was used to identify the 50 most-predictive transcripts for mating-state in the brains. The 50 genes are listed in this table. [file 1471-2164-9-232-S2.xls]

## Sheet: Top_50_predictive_brain_genes
Transcript	Fly Ortholog	GO Biological Process	GO Molecular Function
AM00710	CG3160
AM01120
AM01129
AM01324
AM01573
AM01901
AM03463	CG13994	---	---
AM03528	RpL32	protein biosynthesis	nucleic acid binding
AM03558	CG15237	---	---
AM04414	Wwox	apoptosis	oxidoreductase activity, acting on CH-OH group of donors
AM04665
AM04684	Roe1	protein folding	adenyl-nucleotide exchange factor activity
AM04837	His1:CG33864
AM04969	Ku80	telomere maintenance	nucleic acid binding
AM05384	tipE	sodium ion transport	voltage-gated sodium channel activity
AM05557
AM05683	Hs2st	meiosis	heparan sulfate 2-O-sulfotransferase activity
AM06065	CG15040
AM06141	eIF-1A	protein biosynthesis	mRNA binding
AM06187	Pbprp2	transport	pheromone binding
AM06526	l(2)35Di	mitochondrial electron transport	NADH dehydrogenase activity
AM06559
AM06721	CG7048	protein folding	protein binding
AM06727	CRMP	nucleobase, nucleoside, nucleotide and nucleic acid metabolism	dihydropyrimidinase activity
AM07152	mRpL28	RNA processing	3'-5'-exoribonuclease activity
AM07515	CG32442	---	---
AM07693
AM07975	janA	sex differentiation	---
AM08044	Txl	electron transport	thiol-disulfide exchange intermediate activity
AM08242	cnk	eye photoreceptor cell differentiation	protein binding
AM08245	CG10962	metabolism	oxidoreductase activity, acting on the CH-OH group of donors, NAD or NADP as acceptor
AM08325	CG18616	---	binding
AM08632
AM08848	Vps25	---	protein binding
AM09021	CG8607	---	---
AM09304	CG15881	---	---
AM09509	CG11586	---	nucelic acid binding
AM09695	Ncc69	cation transport	amino acid-polyamine transporter activity
AM09710
AM09950	CG2604	---	---
AM09958	CG8306
AM10022	CG10126	---	calcium ion binding
AM10404	Grip163	microtubule cytoskeleton organization and biogenesis	gamma-tubulin binding
AM10850	mRpL55	---	transcription factor activity
AM11305	CG14073
AM11611	l(2)efl
AM11842	Dcr-2	RNA catabolism	RNA helicase activity
AM11945	Def	antibacterial humoral response (sensu Protostomia)	---
AM12055	Hsc70-4	embryonic development (sensu Insecta)	ATP binding
AM12399	CG14130	---	---
