# Supplementary material for: Genomic analysis of post-mating changes in the honey bee queen (Apis mellifera)
Source: BMC Genomics. 2008 May 19;9:232. doi: 10.1186/1471-2164-9-232 (PMC2413142; doi:10.1186/1471-2164-9-232)
Supplement: Additional file 3 — 50 most-predictive ovary genes. Leave-one out cross-validation was used to identify the 50 most-predictive transcripts for mating-state in the ovaries. The 50 genes are listed in this table. [file 1471-2164-9-232-S3.xls]

## Sheet: Top_50_predictive_ovary_genes
Transcript	Fly Ortholog	GO Biological Process	GO Molecular Function
AM00674
AM00716
AM00724
AM00742
AM00831
AM01149
AM01501
AM01539
AM01698
AM01728
AM01778
AM01801
AM01963
AM02008
AM02021	B52
AM02176
AM02476
AM02657	faf	ubiquitin-dependent protein catabolism	cysteine-type endopeptidase activity
AM02905	betaTub56D	intracellular protein transport	GTPase activity
AM02983	RpS15	protein biosynthesis	nucleic acid binding
AM03026	NijA
AM03192	trbl	regulation of progression through cell cycle	protein serine/threonine kinase activity
AM03486	sop	protein biosynthesis	nucleic acid binding
AM03749	ERR	regulation of transcription, DNA-dependent	DNA binding
AM03793	capaR
AM04019	RpL29	protein biosynthesis	structural constituent of ribosome
AM04029	mask	protein targeting	nucleic acid binding
AM04295	nahoda	catecholamine metabolism	dopamine beta-monooxygenase activity
AM04750	ksr	MAPKKK cascade	protein kinase activity
AM04807	Aut1
AM05242	CG11583	ribosomal large subunit biogenesis	---
AM05712	Lis-1	cell motility	structural constituent of cytoplasm
AM06109	CG10621
AM06215	CG12134	---	---
AM06445
AM06574	CG9273	DNA-dependent DNA replication	DNA binding
AM07127	Ptp61F	protein amino acid dephosphorylation	protein tyrosine phosphatase activity
AM07447	Hsc70-4
AM07663	hoip	nuclear mRNA splicing, via spliceosome	mRNA binding
AM08186	mRpS7	protein biosynthesis	nucleic acid binding
AM08535	CycK	regulation of transcription from RNA polymerase II promoter	cyclin-dependent protein kinase regulator activity
AM08753	CG13096
AM08934	CG12384	apoptosis	enzyme activator activity
AM09265
AM10312	CG10376	MAPKKK cascade	protein serine/threonine phosphatase activity
AM10965	Aly	transcription from RNA polymerase II promoter	transcription coactivator activity
AM11196	CG4553	---	---
AM11986	cdc2	regulation of progression through cell cycle	protein serine/threonine kinase activity
AM12841
AM12855
