# Supplementary material for: Genomic analysis of post-mating changes in the honey bee queen (Apis mellifera)
Source: BMC Genomics. 2008 May 19;9:232. doi: 10.1186/1471-2164-9-232 (PMC2413142; doi:10.1186/1471-2164-9-232)
Supplement: Additional file 4 — Significantly-regulated genes in the brains and the ovaries. All genes significantly-regulated in the brains and the ovaries with FDR < 0.05 are listed in this table. [file 1471-2164-9-232-S4.xls]

## Sheet: Brains
Brain Gene List	Virgin > Mated		Mated > Laying		Virgin > (Mated, Laying)		Flying > Laying		Laying > Flying		Laying > Mated		Virgin>Laying		Laying > Virgin		Mated>Virgin
Number of Genes	135		356		25		9		20		196		78		56		441
	AM00342		AM00093		AM00429		AM00362		AM00409		AM00342		AM00199		AM00099		AM00077
	AM00429		AM00094		AM01183		AM00418		AM01126		AM00409		AM00362		AM00356		AM00093
	AM00586		AM00234		AM01331		AM02750		AM01228		AM00489		AM00418		AM00360		AM00099
	AM00652		AM00338		AM01592		AM02760		AM01945		AM00562		AM00429		AM00361		AM00234
	AM00721		AM00362		AM01629		AM03536		AM02377		AM00595		AM00559		AM00409		AM00396
	AM00857		AM00396		AM02311		AM03611		AM02467		AM00684		AM01183		AM00498		AM00406
	AM01005		AM00418		AM02498		AM07806		AM02847		AM00704		AM01331		AM01126		AM00492
	AM01030		AM00430		AM02813		AM07910		AM04152		AM00721		AM01401		AM01228		AM00536
	AM01036		AM00536		AM03846		AM10675		AM04424		AM01005		AM01592		AM01416		AM00561
	AM01081		AM00563		AM03917		AM12511		AM04837		AM01027		AM01614		AM01617		AM00563
	AM01166		AM00618		AM05266				AM05726		AM01036		AM01629		AM01901		AM00700
	AM01183		AM00636		AM06187				AM06920		AM01060		AM01844		AM01945		AM00710
	AM01268		AM00710		AM07033				AM07668		AM01063		AM02306		AM02078		AM00770
	AM01275		AM00712		AM07070				AM07729		AM01081		AM02311		AM02377		AM00837
	AM01330		AM00770		AM07092				AM07826		AM01087		AM02323		AM02467		AM00869
	AM01331		AM00837		AM07236				AM08620		AM01091		AM02498		AM02788		AM00915
	AM01343		AM00959		AM07295				AM09466		AM01098		AM02750		AM02847		AM01054
	AM01382		AM00998		AM07697				AM09523		AM01120		AM02760		AM02964		AM01080
	AM01386		AM01008		AM08471				AM10842		AM01126		AM02813		AM03558		AM01573
	AM01392		AM01018		AM09484				AM11305		AM01129		AM02900		AM04152		AM01663
	AM01478		AM01077		AM10082				AM11854		AM01202		AM03287		AM04424		AM01664
	AM01485		AM01080		AM10642						AM01228		AM03536		AM04684		AM02680
	AM01589		AM01324		AM11497						AM01361		AM03611		AM04730		AM02682
	AM01592		AM01374		AM11505						AM01386		AM03827		AM04837		AM02704
	AM01629		AM01608		AM11611						AM01394		AM03846		AM05726		AM02718
	AM01649		AM02233		AM12785						AM01413		AM03917		AM05774		AM02723
	AM01660		AM02450								AM01458		AM04192		AM05803		AM02782
	AM01680		AM02544								AM01502		AM04496		AM05984		AM02892
	AM01689		AM02667								AM01519		AM04874		AM06245		AM02903
	AM01703		AM02680								AM01525		AM04916		AM06920		AM02922
	AM01717		AM02718								AM01533		AM05122		AM07419		AM02959
	AM01744		AM02723								AM01589		AM05266		AM07668		AM02964
	AM01828		AM02750								AM01590		AM05894		AM07729		AM02981
	AM01874		AM02755								AM01690		AM05895		AM07744		AM02998
	AM01890		AM02760								AM01699		AM06095		AM07826		AM03018
	AM01916		AM02782								AM01717		AM06187		AM07975		AM03071
	AM01938		AM02833								AM01728		AM06438		AM08113		AM03074
	AM01993		AM02909								AM01756		AM06876		AM08187		AM03079
	AM02079		AM02959								AM01783		AM07033		AM08245		AM03083
	AM02104		AM02973								AM01804		AM07070		AM08417		AM03091
	AM02223		AM02987								AM01810		AM07092		AM08620		AM03101
	AM02248		AM03071								AM01823		AM07236		AM08843		AM03139
	AM02253		AM03079								AM01881		AM07295		AM09466		AM03140
	AM02311		AM03101								AM01921		AM07614		AM09523		AM03148
	AM02317		AM03139								AM01945		AM07697		AM09616		AM03153
	AM02330		AM03148								AM02000		AM07718		AM09710		AM03165
	AM02362		AM03165								AM02043		AM07806		AM10022		AM03239
	AM02498		AM03252								AM02104		AM07910		AM10842		AM03252
	AM02581		AM03255								AM02132		AM08125		AM11293		AM03255
	AM02584		AM03312								AM02161		AM08282		AM11305		AM03257
	AM02813		AM03366								AM02218		AM08471		AM11411		AM03312
	AM03137		AM03372								AM02230		AM08602		AM11465		AM03366
	AM03288		AM03434								AM02330		AM09183		AM11828		AM03428
	AM03374		AM03463								AM02352		AM09484		AM11854		AM03463
	AM03461		AM03514								AM02358		AM09485		AM11945		AM03514
	AM03488		AM03524								AM02377		AM09871		AM11971		AM03524
	AM03561		AM03536								AM02444		AM09926		AM12006		AM03528
	AM03607		AM03539								AM02452		AM10025				AM03530
	AM03846		AM03611								AM02467		AM10082				AM03531
	AM03917		AM03622								AM02490		AM10474				AM03539
	AM04120		AM03645								AM02500		AM10600				AM03590
	AM04200		AM03663								AM02580		AM10642				AM03622
	AM04312		AM03765								AM02621		AM10675				AM03645
	AM04313		AM03853								AM02657		AM10755				AM03663
	AM04345		AM03855								AM02679		AM10959				AM03768
	AM04579		AM03897								AM02847		AM11164				AM03777
	AM04633		AM03898								AM02925		AM11497				AM03798
	AM04639		AM04047								AM03028		AM11505				AM03813
	AM04834		AM04079								AM03161		AM11611				AM03853
	AM05035		AM04105								AM03187		AM11708				AM03869
	AM05266		AM04126								AM03254		AM11788				AM03897
	AM05318		AM04153								AM03288		AM12089				AM03907
	AM05969		AM04154								AM03326		AM12124				AM04047
	AM06107		AM04179								AM03374		AM12336				AM04079
	AM06187		AM04261								AM03396		AM12413				AM04103
	AM06250		AM04316								AM03424		AM12511				AM04105
	AM06286		AM04340								AM03460		AM12542				AM04130
	AM06599		AM04389								AM03572		AM12785				AM04149
	AM06713		AM04390								AM03596		AM12866				AM04153
	AM06850		AM04409								AM03794						AM04181
	AM06955		AM04414								AM03820						AM04224
	AM07033		AM04591								AM03821						AM04261
	AM07041		AM04628								AM03844						AM04286
	AM07070		AM04629								AM03948						AM04299
	AM07079		AM04655								AM03985						AM04310
	AM07092		AM04664								AM04077						AM04316
	AM07236		AM04665								AM04120						AM04340
	AM07295		AM04674								AM04152						AM04360
	AM07312		AM04691								AM04207						AM04384
	AM07697		AM04740								AM04283						AM04385
	AM07951		AM04849								AM04313						AM04389
	AM08467		AM04881								AM04324						AM04409
	AM08471		AM04882								AM04325						AM04466
	AM08479		AM04903								AM04424						AM04590
	AM08503		AM04969								AM04440						AM04591
	AM08649		AM04991								AM04561						AM04613
	AM08737		AM05007								AM04579						AM04628
	AM08893		AM05025								AM04623						AM04637
	AM08968		AM05027								AM04633						AM04664
	AM09043		AM05084								AM04784						AM04665
	AM09086		AM05104								AM04837						AM04674
	AM09117		AM05137								AM04922						AM04684
	AM09220		AM05164								AM05384						AM04849
	AM09484		AM05179								AM05407						AM04881
	AM09821		AM05208								AM05592						AM04893
	AM10016		AM05219								AM05709						AM04903
	AM10082		AM05283								AM05712						AM04924
	AM10376		AM05298								AM05726						AM04969
	AM10642		AM05309								AM05859						AM05007
	AM10676		AM05332								AM05893						AM05010
	AM10790		AM05338								AM05909						AM05033
	AM11056		AM05346								AM05983						AM05056
	AM11147		AM05353								AM06309						AM05095
	AM11196		AM05374								AM06405						AM05104
	AM11201		AM05386								AM06513						AM05164
	AM11303		AM05395								AM06685						AM05179
	AM11356		AM05479								AM06699						AM05219
	AM11399		AM05511								AM06727						AM05243
	AM11497		AM05531								AM06744						AM05283
	AM11505		AM05551								AM06860						AM05298
	AM11525		AM05557								AM06868						AM05309
	AM11611		AM05599								AM06900						AM05346
	AM11673		AM05621								AM06920						AM05374
	AM11686		AM05662								AM06976						AM05386
	AM11916		AM05683								AM07018						AM05395
	AM11944		AM05711								AM07130						AM05477
	AM11950		AM05745								AM07157						AM05479
	AM11985		AM05763								AM07378						AM05487
	AM12030		AM05787								AM07384						AM05511
	AM12050		AM05796								AM07404						AM05532
	AM12055		AM05825								AM07458						AM05551
	AM12078		AM05839								AM07533						AM05557
	AM12488		AM05850								AM07668						AM05569
	AM12627		AM05917								AM07679						AM05621
	AM12785		AM05951								AM07681						AM05633
	AM12880		AM05952								AM07729						AM05654
			AM05968								AM07826						AM05707
			AM05975								AM07870						AM05711
			AM06024								AM08081						AM05796
			AM06038								AM08098						AM05803
			AM06065								AM08105						AM05827
			AM06113								AM08144						AM05834
			AM06129								AM08390						AM05850
			AM06131								AM08485						AM05861
			AM06135								AM08501						AM05908
			AM06151								AM08510						AM05951
			AM06171								AM08620						AM05952
			AM06195								AM08629						AM05968
			AM06230								AM08737						AM05975
			AM06263								AM08971						AM06002
			AM06296								AM09050						AM06024
			AM06302								AM09051						AM06040
			AM06306								AM09055						AM06065
			AM06353								AM09067						AM06110
			AM06372								AM09087						AM06128
			AM06403								AM09157						AM06131
			AM06458								AM09422						AM06135
			AM06469								AM09466						AM06136
			AM06505								AM09523						AM06141
			AM06526								AM09834						AM06195
			AM06592								AM09879						AM06214
			AM06660								AM09907						AM06245
			AM06716								AM09998						AM06296
			AM06735								AM10185						AM06302
			AM06736								AM10297						AM06306
			AM06758								AM10376						AM06317
			AM06760								AM10480						AM06373
			AM06802								AM10652						AM06406
			AM06833								AM10676						AM06445
			AM06948								AM10690						AM06449
			AM07048								AM10842						AM06467
			AM07053								AM10978						AM06469
			AM07055								AM11056						AM06505
			AM07056								AM11198						AM06526
			AM07060								AM11290						AM06540
			AM07089								AM11305						AM06553
			AM07111								AM11330						AM06559
			AM07134								AM11358						AM06592
			AM07155								AM11414						AM06624
			AM07249								AM11502						AM06633
			AM07299								AM11518						AM06638
			AM07329								AM11619						AM06660
			AM07333								AM11772						AM06721
			AM07355								AM11854						AM06735
			AM07405								AM11901						AM06736
			AM07444								AM11924						AM06740
			AM07455								AM11950						AM06758
			AM07515								AM11953						AM06790
			AM07561								AM11985						AM06802
			AM07634								AM12011						AM06833
			AM07647								AM12012						AM06865
			AM07648								AM12170						AM06904
			AM07693								AM12359						AM06941
			AM07769								AM12496						AM07053
			AM07799								AM12565						AM07056
			AM07806								AM12627						AM07082
			AM07810								AM12722						AM07089
			AM07827														AM07134
			AM07865														AM07138
			AM07874														AM07144
			AM07898														AM07152
			AM07910														AM07155
			AM07939														AM07249
			AM07997														AM07270
			AM08003														AM07333
			AM08027														AM07340
			AM08063														AM07364
			AM08087														AM07405
			AM08099														AM07419
			AM08112														AM07455
			AM08154														AM07472
			AM08158														AM07495
			AM08242														AM07515
			AM08270														AM07530
			AM08273														AM07561
			AM08277														AM07583
			AM08324														AM07634
			AM08325														AM07657
			AM08330														AM07693
			AM08357														AM07710
			AM08389														AM07735
			AM08452														AM07741
			AM08529														AM07744
			AM08563														AM07769
			AM08577														AM07792
			AM08632														AM07799
			AM08665														AM07810
			AM08693														AM07827
			AM08704														AM07874
			AM08710														AM07898
			AM08776														AM07902
			AM08786														AM07928
			AM08829														AM07939
			AM08848														AM07940
			AM08857														AM07950
			AM08875														AM07975
			AM08892														AM07987
			AM09017														AM08003
			AM09021														AM08005
			AM09126														AM08027
			AM09165														AM08042
			AM09171														AM08044
			AM09186														AM08063
			AM09201														AM08099
			AM09229														AM08101
			AM09233														AM08154
			AM09294														AM08185
			AM09364														AM08197
			AM09370														AM08245
			AM09393														AM08270
			AM09409														AM08273
			AM09449														AM08277
			AM09509														AM08324
			AM09582														AM08357
			AM09625														AM08389
			AM09646														AM08443
			AM09663														AM08459
			AM09685														AM08460
			AM09689														AM08495
			AM09695														AM08533
			AM09698														AM08563
			AM09718														AM08577
			AM09752														AM08615
			AM09783														AM08654
			AM09851														AM08684
			AM09886														AM08693
			AM09917														AM08710
			AM09947														AM08740
			AM09950														AM08786
			AM09958														AM08799
			AM09997														AM08848
			AM10007														AM08850
			AM10065														AM08857
			AM10108														AM08875
			AM10123														AM08883
			AM10169														AM08907
			AM10211														AM08911
			AM10244														AM08914
			AM10285														AM08949
			AM10308														AM08992
			AM10327														AM09017
			AM10340														AM09021
			AM10363														AM09099
			AM10382														AM09126
			AM10404														AM09171
			AM10425														AM09186
			AM10432														AM09201
			AM10452														AM09204
			AM10464														AM09229
			AM10465														AM09233
			AM10546														AM09241
			AM10577														AM09278
			AM10590														AM09294
			AM10668														AM09304
			AM10670														AM09323
			AM10675														AM09338
			AM10731														AM09370
			AM10769														AM09379
			AM10796														AM09387
			AM10800														AM09393
			AM10832														AM09489
			AM10834														AM09509
			AM10850														AM09510
			AM10867														AM09582
			AM10900														AM09613
			AM10917														AM09625
			AM10996														AM09633
			AM11044														AM09635
			AM11057														AM09660
			AM11078														AM09663
			AM11092														AM09665
			AM11115														AM09689
			AM11126														AM09776
			AM11134														AM09805
			AM11161														AM09835
			AM11183														AM09851
			AM11220														AM09864
			AM11228														AM09905
			AM11235														AM09950
			AM11264														AM09958
			AM11265														AM10010
			AM11395														AM10022
			AM11404														AM10036
			AM11415														AM10090
			AM11491														AM10119
			AM11515														AM10123
			AM11561														AM10136
			AM11604														AM10211
			AM11606														AM10266
			AM11615														AM10278
			AM11644														AM10285
			AM11681														AM10301
			AM11702														AM10308
			AM11721														AM10340
			AM11766														AM10363
			AM11787														AM10364
			AM11928														AM10382
			AM11966														AM10404
			AM12010														AM10432
			AM12044														AM10434
			AM12095														AM10441
			AM12214														AM10446
			AM12263														AM10452
			AM12293														AM10464
			AM12342														AM10465
			AM12343														AM10524
			AM12356														AM10577
			AM12370														AM10590
			AM12399														AM10601
			AM12511														AM10670
			AM12582														AM10715
			AM12622														AM10720
			AM12644														AM10731
			AM12662														AM10769
			AM12691														AM10800
			AM12751														AM10832
			AM12772														AM10840
																	AM10850
																	AM10857
																	AM10867
																	AM10900
																	AM10981
																	AM10996
																	AM11015
																	AM11044
																	AM11054
																	AM11057
																	AM11066
																	AM11068
																	AM11078
																	AM11092
																	AM11099
																	AM11126
																	AM11133
																	AM11161
																	AM11171
																	AM11220
																	AM11256
																	AM11265
																	AM11299
																	AM11327
																	AM11343
																	AM11370
																	AM11395
																	AM11404
																	AM11415
																	AM11465
																	AM11491
																	AM11499
																	AM11500
																	AM11540
																	AM11556
																	AM11561
																	AM11605
																	AM11606
																	AM11615
																	AM11634
																	AM11644
																	AM11711
																	AM11735
																	AM11755
																	AM11766
																	AM11773
																	AM11787
																	AM11839
																	AM11842
																	AM11894
																	AM11937
																	AM11945
																	AM11966
																	AM11983
																	AM12010
																	AM12024
																	AM12122
																	AM12196
																	AM12203
																	AM12207
																	AM12214
																	AM12230
																	AM12293
																	AM12342
																	AM12343
																	AM12370
																	AM12399
																	AM12412
																	AM12455
																	AM12536
																	AM12582
																	AM12622
																	AM12626
																	AM12631
																	AM12645
																	AM12662
																	AM12672
																	AM12691
																	AM12697
																	AM12742
																	AM12746
																	AM12750
																	AM12772
																	AM12801
																	AM12914
	1216

## Sheet: Ovaries
Ovary Gene List	Laying > Mated		Mated > Laying		Laying > Virgin		Virgin > Laying		Mated > Virgin		Virgin > Mated		Virgin > (Mated, Laying)		(Mated, Laying) > Virgin		(Virgin, Mated) > Laying		Laying > (Virgin, Mated)		Mated > Virgin, Laying
Number of Genes	25		36		11		165		35		182		57		0		1		0		13
	AM04019		AM01633		AM05093		AM09981		AM03218		AM09981		AM00408				AM05722				AM00573
	AM02983		AM02542		AM06574		AM02017		AM07663		AM02985		AM00496								AM00594
	AM03370		AM01290		AM03331		AM11945		AM05190		AM10312		AM00662								AM01278
	AM06133		AM01847		AM02676		AM09935		AM03793		AM04902		AM00742								AM01860
	AM02945		AM04388		AM03026		AM01501		AM00594		AM02776		AM00790								AM04388
	AM11394		AM02226		AM05242		AM00633		AM05245		AM05637		AM01047								AM07407
	AM02863		AM12228		AM10943		AM08245		AM11986		AM04600		AM01303								AM07992
	AM12855		AM01278		AM06987		AM00518		AM03026		AM02474		AM01358								AM08056
	AM02087		AM07992		AM06445		AM03353		AM08056		AM11782		AM01464								AM08563
	AM08139		AM09265		AM11949		AM11615		AM11350		AM10806		AM01669								AM10183
	AM04624		AM07407		AM11468		AM04600		AM00573		AM11356		AM01698								AM11350
	AM09219		AM01851				AM01778		AM03331		AM12803		AM01709								AM12069
	AM03641		AM08056				AM12381		AM06293		AM12898		AM01759								AM12228
	AM08247		AM01860				AM01464		AM08186		AM11408		AM01884
	AM11512		AM01322				AM02047		AM10183		AM01759		AM02021
	AM05355		AM01924				AM11782		AM04110		AM01313		AM02066
	AM06986		AM00434				AM02532		AM05929		AM07703		AM02138
	AM08163		AM12069				AM01536		AM08563		AM01300		AM02176
	AM07499		AM00573				AM02138		AM07992		AM02556		AM02227
	AM08415		AM08563				AM01149		AM07140		AM09750		AM02532
	AM08973		AM06704				AM02500		AM12228		AM04029		AM02802
	AM09354		AM00594				AM10806		AM12069		AM00742		AM02905
	AM07924		AM10183				AM02489		AM02950		AM01209		AM03010
	AM10777		AM06234				AM07517		AM00724		AM02138		AM03204
	AM00304		AM01804				AM01759		AM01860		AM01464		AM03605
			AM07344				AM09750		AM07407		AM10245		AM03749
			AM11597				AM01800		AM01278		AM01834		AM03896
			AM05722				AM02324		AM11949		AM08776		AM04600
			AM10614				AM01358		AM10943		AM01626		AM04713
			AM02516				AM01281		AM02799		AM05348		AM05322
			AM07119				AM01914		AM09462		AM09565		AM06152
			AM05195				AM06900		AM04388		AM03024		AM06423
			AM09894				AM08793		AM09018		AM00790		AM06929
			AM11350				AM02099		AM03420		AM12420		AM07025
			AM09207				AM07067		AM11196		AM10965		AM07127
			AM11302				AM12021				AM03561		AM07303
							AM12541				AM11263		AM07383
							AM01801				AM12541		AM07447
							AM11630				AM10490		AM07517
							AM01669				AM10100		AM07703
							AM09299				AM00418		AM07861
							AM02176				AM02905		AM08060
							AM05415				AM08138		AM08351
							AM03964				AM01288		AM08436
							AM02227				AM01669		AM08614
							AM09323				AM05012		AM09020
							AM07025				AM07025		AM09322
							AM01709				AM07499		AM09750
							AM10792				AM01884		AM09981
							AM02296				AM09979		AM10490
							AM01047				AM03605		AM10806
							AM00609				AM01047		AM11285
							AM02066				AM05373		AM11342
							AM02476				AM04820		AM11408
							AM01740				AM05322		AM11782
							AM00467				AM10504		AM12420
							AM04295				AM07127		AM12541
							AM01102				AM03010
							AM07295				AM12089
							AM08546				AM06705
							AM10004				AM08489
							AM04859				AM02179
							AM00512				AM09704
							AM07177				AM06423
							AM12841				AM07383
							AM05712				AM11342
							AM05844				AM03232
							AM02508				AM06133
							AM02905				AM01358
							AM06988				AM10920
							AM00742				AM02295
							AM02135				AM03754
							AM08934				AM00019
							AM01697				AM02925
							AM07787				AM09630
							AM04558				AM11339
							AM02539				AM02227
							AM01355				AM07426
							AM11475				AM06929
							AM07127				AM07517
							AM02008				AM09049
							AM01725				AM07384
							AM02078				AM04713
							AM02510				AM08415
							AM11342				AM03896
							AM06173				AM03627
							AM00496				AM02709
							AM10178				AM04750
							AM03379				AM09549
							AM12184				AM02657
							AM12289				AM08436
							AM00759				AM07093
							AM04713				AM12365
							AM01963				AM03836
							AM03605				AM11285
							AM10490				AM02532
							AM05722				AM05699
							AM03749				AM04782
							AM02025				AM00403
							AM05322				AM02176
							AM02541				AM10055
							AM01884				AM11814
							AM12624				AM10021
							AM03204				AM08535
							AM12229				AM11401
							AM00790				pos2
							AM06964				AM12082
							AM01303				AM08449
							AM08060				AM00408
							AM04977				AM06340
							AM07383				AM04408
							AM03896				AM02863
							AM12420				AM11512
							AM08079				AM03926
							AM06929				AM02512
							AM06782				AM01303
							AM11408				AM09322
							AM09991				AM02066
							AM03652				AM08351
							AM07703				AM09487
							AM03625				AM06152
							AM01728				AM04748
							AM06423				AM04928
							AM06109				AM03192
							AM02502				AM10669
							AM00408				AM08614
							AM01539				AM03694
							AM03486				AM02802
							AM04436				AM00496
							AM08436				AM10222
							AM11177				AM02029
							AM03083				AM11968
							AM10682				AM04120
							AM03010				AM04668
							AM09999				AM04473
							AM09322				AM08247
							AM07861				AM01709
							AM00674				AM03178
							AM01698				AM04943
							pos2				AM07221
							AM04192				AM03749
							AM11285				AM06986
							AM02021				AM07283
							AM03881				AM08845
							AM00662				AM02393
							AM05115				AM03799
							AM02802				AM09020
							AM06152				AM10437
							AM07447				AM03204
							AM03041				AM07861
							AM08909				AM08753
							AM00831				AM07303
							AM06069				AM04916
							AM07303				AM08621
							AM00716				AM04807
							AM00691				AM02021
							AM04238				AM09579
							AM00024				AM10443
							AM08351				AM00662
							AM02548				AM03641
							AM04493				AM02821
							AM09020				AM00971
							AM08614				AM11849
							AM06958				AM07447
							AM12874				AM06003
											AM10292
											AM00510
											AM03370
											AM11753
											AM12646
											AM12023
											AM02945
											AM06215
											AM02929
											AM01698
											AM02683
											AM07727
											AM10314
											AM08060
											AM10203
											AM10410
											AM02983
	1216
