# Supplementary material for: Genomic analysis of post-mating changes in the honey bee queen (Apis mellifera)
Source: BMC Genomics. 2008 May 19;9:232. doi: 10.1186/1471-2164-9-232 (PMC2413142; doi:10.1186/1471-2164-9-232)
Supplement: Additional file 5 — Comparative analyses. All significant genes identified in the comparative analyses are listed in this table. [file 1471-2164-9-232-S5.xls]

## Sheet: Brains and Ovaries
Sig Genes	Gene Name		Genes found to be overlapping in both queen brain and ovary significantly regulated gene lists
AM00418
AM01728
AM01804	Eip93F
AM02078
AM02500	Eip93F
AM02657	faf
AM02925	CG31381
AM03083	RpS28b
AM03561	CG7757
AM04120	wdb
AM04192
AM04916	CG5776
AM05712	Lis-1
AM06445
AM06900	SP2353
AM07295	CG9331
AM07384	Hrb27C
AM08245	CG10962
AM08563	Snm1
AM08776
AM09323	CG32056
AM11196	CG4553
AM11356	CG9934
AM11615	CG10508
AM11945	Def
AM12089	dl

## Sheet: Dros
Genes signficant in both Drosophila and Bees
AM12011
AM03596		Genes found to be overlapping in both Drosophila and queen brain significantly regulated gene lists
AM12089
AM03161
AM06002
AM03460
AM07033
AM05551
AM04077
AM03768
AM11937
AM09646
AM06136
AM12662
AM05025
AM05952
AM11985
AM08027
AM09633
AM03777
AM08330

## Sheet: Meth
Methoprene Up	Methoprene Down
AM03018	AM03028
AM04077	AM03161
AM04207	AM03461			Genes found to be in both queen brain significantly regulated gene lists, and significantly up- or downregulated by methoprene in honey bee workers
AM04312	AM05633
AM04390	AM05983
AM04590	AM06727
AM05969	AM07033
AM06187	AM08187
AM06449	AM09117
AM07295	AM09422
AM07679	AM09695
AM07939	AM09834
AM08044	AM10600
AM08740	AM11068
AM08968	AM11414
AM09278	AM12055
AM09821	AM12542
AM10007	AM12691
AM10016	AM12697
AM10601
AM10652
AM11772
AM11916
AM11944
AM11950
AM12030

## Sheet: QMP
QMP up	QMP down
AM02981	AM02981
AM03161	AM03028
AM03239	AM03374		Genes found to be in both queen brain significantly regulated gene lists, and significantly up- or downregulated by QMP in honey bee workers
AM03985	AM03611
AM04152	AM03985
AM04633	AM04047
AM05084	AM04325
AM05384	AM04345
AM05599	AM04390
AM05803	AM04633
AM05969	AM05712
AM06040	AM06405
AM06151	AM06449
AM06286	AM06713
AM06302	AM06900
AM06727	AM07041
AM06735	AM07048
AM06790	AM07329
AM07157	AM07405
AM07295	AM07444
AM07405	AM07697
AM07729	AM08503
AM07910	AM09409
AM07975	AM09422
AM08105	AM09665
AM08245	AM09821
AM08740	AM10690
AM08875	AM11198
AM08893	AM11399
AM09278	AM11518
AM09323	AM11924
AM10016	AM11950
AM10285
AM10652
AM10676
AM10690
AM11343
AM11615
AM11854
AM11944
AM11950
AM12078
AM12697

## Sheet: Worker Reproduction
AM06998
AM07204
			Genes found to be in both queen brain significantly regulated gene lists, and significantly up- or downregulated by in sterile- and reproductive- honey bee workers

## Sheet: Nurse
AM01890
AM03018
AM03161
AM03374
AM03765			Genes found to be in queen brain significantly regulated gene list, and significantly upregulated in honey bee nurse bees vs forager bees
AM03948
AM04077
AM04881
AM05084
AM05095
AM05384
AM05532
AM05569
AM05599
AM05709
AM05803
AM05951
AM05969
AM06040
AM06128
AM06302
AM06373
AM06727
AM07089
AM07329
AM07384
AM07405
AM07697
AM07810
AM07865
AM07940
AM07975
AM08003
AM08105
AM08245
AM08389
AM08510
AM08533
AM08620
AM09043
AM09241
AM09278
AM09323
AM09338
AM10285
AM10363
AM10668
AM11343
AM11395
AM11615
AM12263
AM12644
AM12697

## Sheet: Forager
AM03461
AM03561
AM03607
AM03611
AM03985		Genes found to be in queen brain significantly regulated gene list, and significantly upregulated in honey bee forager bees vs nurses bees
AM04345
AM04390
AM04834
AM06263
AM06286
AM06405
AM06713
AM07048
AM07157
AM07458
AM07939
AM08467
AM08485
AM08503
AM09117
AM09229
AM09665
AM09821
AM10016
AM11358
AM11619
AM11944
AM11950
AM12006
AM12565
